# Supplementary material for: Variable Penetrance and Expressivity of a Rare Pore Loss-of-Function Mutation (p.L889V) of Nav1.5 Channels in Three Spanish Families
Source: Int J Mol Sci. 2024 Apr 25;25(9):4686. doi: 10.3390/ijms25094686 (PMC11083067; doi:10.3390/ijms25094686)
Supplement: Supplementary file 1 [file ijms-25-04686-s001.zip]

Archive with 1 entries (1 files):
- ijms-2913894-supplementary.pdf
